# Supplementary material for: Epigenetic population differentiation in field‐ and common garden‐grown Scabiosa columbaria plants
Source: Ecol Evol. 2018 Feb 25;8(6):3505–17. doi: 10.1002/ece3.3931 (PMC5869358; doi:10.1002/ece3.3931)
Supplement: Supplementary file 2 [file ECE3-8-3505-s002.xlsx]

## Sheet: suppl_permutations
Coefficient of Variation (CV) of Biomass Index (BMI) using different, randomly drawn samples size (n=x).
Country	Pop	CV_3	CV_4	CV_5	CV_6	CV_7	CV_8	CV_9	CV_10	CV_11	CV_12	CV_13	CV_14	CV_15	CV_16	CV_17	CV_18	CV_19	CV_20
FR	9	0.333178	0.39688	0.408496	0.534067	0.479533	0.451055	0.430513	0.425652	0.444131	0.448167	0.426216	0.418442	0.405421	0.420862	0.444693	0.429841	0.426434	0.413299
FR	9	0.420311	0.349862	0.497144	0.474198	0.463954	0.432162	0.410228	0.41483	0.434861	0.411714	0.406285	0.416945	0.404247	0.388823	0.429194	0.439508	0.426432	0.413299
FR	9	0.514135	0.411069	0.359283	0.353646	0.355303	0.361619	0.346611	0.329887	0.391557	0.374154	0.380916	0.373548	0.429084	0.42593	0.438343	0.423712	0.413267	0.413299
FR	9	0.669113	0.527438	0.478691	0.476408	0.429145	0.45022	0.418316	0.39147	0.417608	0.415346	0.410447	0.395164	0.401482	0.389581	0.380516	0.407177	0.405532	0.413299
FR	9	0.298285	0.250175	0.230925	0.296148	0.345191	0.332962	0.422456	0.395195	0.401313	0.440077	0.419163	0.411944	0.426889	0.421922	0.431171	0.416724	0.419049	0.413299
FR	9	0.0524974	0.346491	0.340068	0.302071	0.357294	0.329497	0.421388	0.420779	0.397033	0.411857	0.417136	0.403197	0.387242	0.376912	0.389471	0.40333	0.391421	0.413299
FR	9	0.567777	0.512497	0.436943	0.480057	0.451522	0.416043	0.413158	0.4013	0.385385	0.396815	0.380985	0.394967	0.378975	0.393724	0.403045	0.410938	0.405532	0.413299
FR	9	0.218372	0.189274	0.235214	0.286389	0.341404	0.357992	0.334876	0.335818	0.403483	0.420009	0.450314	0.442457	0.425623	0.435266	0.443276	0.4287	0.422251	0.413299
FR	9	0.618536	0.602878	0.642683	0.616107	0.577448	0.593521	0.552312	0.520924	0.50407	0.488669	0.493036	0.50368	0.481591	0.469525	0.453885	0.438066	0.429806	0.413299
FR	9	0.254518	0.242131	0.423269	0.384531	0.437286	0.430473	0.460305	0.438632	0.44185	0.418371	0.426217	0.408174	0.417754	0.441367	0.428409	0.419167	0.420969	0.413299
FR	9	0.39923	0.323269	0.323876	0.298752	0.386088	0.407501	0.390758	0.403373	0.461626	0.436741	0.418416	0.430811	0.419386	0.412473	0.410444	0.397513	0.386684	0.413299
FR	9	0.305858	0.253294	0.270128	0.337276	0.356669	0.39342	0.385275	0.400254	0.378674	0.436011	0.41735	0.405816	0.392853	0.382687	0.390091	0.404332	0.426434	0.413299
FR	9	0.398443	0.410091	0.513684	0.469589	0.426201	0.390863	0.466484	0.435845	0.443791	0.441768	0.42413	0.406827	0.420914	0.412302	0.398915	0.409492	0.415888	0.413299
FR	9	0.202223	0.194319	0.283284	0.305051	0.279716	0.396359	0.372117	0.386357	0.394735	0.431532	0.436707	0.424779	0.410423	0.395349	0.43355	0.420549	0.419049	0.413299
FR	9	0.41678	0.546936	0.464423	0.439898	0.409516	0.39992	0.470228	0.477106	0.448466	0.440828	0.440641	0.421772	0.42753	0.43215	0.440378	0.440896	0.426432	0.413299
FR	9	0.47299	0.379323	0.372007	0.457467	0.452485	0.414573	0.397032	0.377425	0.390311	0.413679	0.407017	0.396857	0.384388	0.374991	0.391908	0.390903	0.378455	0.413299
FR	9	0.214504	0.307078	0.283892	0.32709	0.347129	0.36274	0.378207	0.364853	0.345168	0.391407	0.374879	0.389379	0.378874	0.369159	0.37852	0.366289	0.366902	0.413299
FR	9	0.27369	0.413424	0.364803	0.375089	0.489809	0.513217	0.474807	0.443513	0.440523	0.422043	0.401581	0.384607	0.398439	0.42818	0.418869	0.413315	0.411329	0.413299
FR	9	0.606904	0.489814	0.491602	0.441499	0.399177	0.379046	0.421028	0.475316	0.447089	0.482757	0.461382	0.448065	0.431076	0.421155	0.417738	0.415431	0.426432	0.413299
FR	9	0.536074	0.427591	0.407565	0.361281	0.327342	0.324176	0.311463	0.313592	0.345332	0.366248	0.364187	0.400703	0.404763	0.390308	0.397395	0.385585	0.420969	0.413299
FR	9	0.305942	0.588024	0.500518	0.441835	0.424727	0.392835	0.461448	0.44129	0.428893	0.458633	0.443134	0.42463	0.438131	0.441621	0.439957	0.424776	0.413267	0.413299
FR	9	0.168446	0.139456	0.134673	0.12078	0.258434	0.24544	0.255582	0.240506	0.323571	0.357376	0.352541	0.394385	0.398976	0.408681	0.424667	0.410085	0.409943	0.413299
FR	9	0.461768	0.482574	0.605584	0.55155	0.502696	0.460069	0.429402	0.401904	0.416287	0.395385	0.400288	0.401831	0.388018	0.401418	0.396331	0.420744	0.425572	0.413299
FR	9	0.346626	0.39218	0.341605	0.393186	0.450079	0.42164	0.447958	0.426236	0.405258	0.393769	0.405836	0.387965	0.432066	0.415214	0.402384	0.395496	0.399895	0.413299
FR	9	0.157547	0.279248	0.42144	0.382126	0.489623	0.459362	0.447328	0.429931	0.426908	0.409264	0.41054	0.439289	0.422185	0.426384	0.412439	0.421389	0.407721	0.413299
FR	11	0.251024	0.314506	0.300205	0.273994	0.267399	0.331476	0.330739	0.322491	0.316215	0.335671	0.328202	0.314213	0.331153	0.322107	0.37898	0.38391	0.384887	0.389593
FR	11	0.36293	0.314352	0.324401	0.306672	0.33947	0.371924	0.360067	0.36002	0.35965	0.358191	0.348141	0.373342	0.428691	0.417508	0.402489	0.392653	0.399413	0.389593
FR	11	0.532614	0.531533	0.450893	0.400587	0.362521	0.403156	0.390854	0.418067	0.419331	0.413871	0.415543	0.40343	0.395249	0.406726	0.394934	0.400436	0.389573	0.389593
FR	11	0.26967	0.33253	0.376413	0.335476	0.341766	0.315677	0.316971	0.343652	0.340898	0.417282	0.420291	0.440816	0.433673	0.421897	0.417685	0.41057	0.399466	0.389593
FR	11	0.365712	0.352094	0.305989	0.47961	0.438082	0.421799	0.397503	0.421403	0.410305	0.398805	0.38044	0.403155	0.395129	0.399347	0.387867	0.395571	0.399413	0.389593
FR	11	0.16207	0.133376	0.313792	0.34307	0.318463	0.440119	0.423541	0.404522	0.417993	0.417811	0.398864	0.400542	0.393383	0.381019	0.373269	0.37475	0.393213	0.389593
FR	11	0.889286	0.71821	0.607125	0.591697	0.555083	0.534614	0.496612	0.484636	0.484863	0.459817	0.450839	0.447105	0.434102	0.420605	0.419165	0.405877	0.399413	0.389593
FR	11	0.213003	0.556252	0.507222	0.466485	0.424299	0.418889	0.421502	0.401129	0.395857	0.375743	0.360737	0.36149	0.358847	0.361532	0.360943	0.353143	0.3436	0.389593
FR	11	0.923037	0.70606	0.646057	0.59245	0.550121	0.507464	0.488511	0.479328	0.477848	0.457416	0.436742	0.423663	0.413436	0.397451	0.407356	0.410225	0.398188	0.389593
FR	11	0.474992	0.435802	0.382714	0.352032	0.402993	0.384997	0.357626	0.37706	0.359595	0.358893	0.365041	0.349508	0.407181	0.394203	0.384379	0.391477	0.382084	0.389593
FR	11	0.271311	0.372188	0.384164	0.529352	0.479698	0.438862	0.44319	0.415984	0.40683	0.432796	0.427723	0.419984	0.406769	0.412473	0.3986	0.395807	0.393213	0.389593
FR	11	0.338153	0.29176	0.277292	0.32675	0.297972	0.282486	0.265543	0.256622	0.347243	0.400806	0.382769	0.372339	0.398634	0.401621	0.404863	0.392154	0.397161	0.389593
FR	11	0.804696	0.67783	0.603198	0.543202	0.503579	0.4648	0.430724	0.436962	0.424647	0.419226	0.399299	0.409712	0.401389	0.398405	0.385074	0.4041	0.400796	0.389593
FR	11	0.458161	0.400965	0.406243	0.414537	0.384929	0.397992	0.397697	0.482851	0.471018	0.452624	0.442996	0.437669	0.420458	0.438465	0.423466	0.409286	0.399413	0.389593
FR	11	0.128381	0.54268	0.488232	0.483774	0.435602	0.481186	0.449233	0.437845	0.436045	0.417322	0.414596	0.403893	0.395102	0.388173	0.395714	0.395807	0.393213	0.389593
FR	11	0.266508	0.336128	0.352402	0.329152	0.314505	0.318464	0.33258	0.430718	0.419374	0.416859	0.408281	0.395087	0.400615	0.38657	0.373208	0.372756	0.372468	0.389593
FR	11	0.557718	0.597711	0.539465	0.480787	0.448475	0.458924	0.45007	0.439725	0.46449	0.449692	0.442235	0.425124	0.407626	0.395067	0.381838	0.378519	0.382084	0.389593
FR	11	0.384999	0.352469	0.334854	0.367662	0.337703	0.388418	0.479959	0.477791	0.457852	0.453372	0.432783	0.424699	0.420255	0.414311	0.403103	0.400434	0.39033	0.389593
FR	11	0.216486	0.196846	0.240358	0.246575	0.254081	0.280813	0.289192	0.305792	0.349409	0.354749	0.341634	0.354584	0.354607	0.352433	0.405055	0.391521	0.39033	0.389593
FR	11	0.55796	0.638742	0.566903	0.523146	0.495113	0.472441	0.443859	0.419097	0.420547	0.404926	0.406021	0.409693	0.392955	0.379901	0.38879	0.376484	0.37007	0.389593
FR	11	0.257328	0.209662	0.289804	0.272147	0.247812	0.253581	0.290154	0.296436	0.29775	0.2833	0.290121	0.363226	0.367722	0.357638	0.351925	0.359883	0.358491	0.389593
FR	11	0.0948355	0.0791605	0.0706118	0.353644	0.392779	0.48577	0.497549	0.496411	0.467193	0.467099	0.447973	0.43133	0.432626	0.431013	0.4181	0.412637	0.400179	0.389593
FR	11	0.158477	0.157277	0.378623	0.387218	0.35225	0.327165	0.304838	0.293879	0.330169	0.360584	0.34781	0.338425	0.351331	0.350989	0.350857	0.352354	0.399413	0.389593
FR	11	0.391764	0.316544	0.333408	0.339733	0.474875	0.453374	0.448872	0.426787	0.402356	0.384404	0.379558	0.396943	0.413231	0.398674	0.38753	0.39612	0.389458	0.389593
FR	11	0.316915	0.285074	0.283216	0.256323	0.234904	0.22325	0.334598	0.418134	0.410705	0.390716	0.372272	0.397537	0.409375	0.400932	0.39574	0.385977	0.39033	0.389593
FR	12	0.16204	0.175254	0.163616	0.203142	0.231988	0.830311	0.787136	0.743	0.690448	0.648797	0.613286	0.631064	0.612882	0.58907	0.56532	0.543939	0.559115	0.544329
FR	12	0.417862	0.401153	0.479821	0.474136	0.50922	0.47259	0.453552	0.437655	0.422712	0.403784	0.425284	0.407602	0.42024	0.578794	0.566941	0.582026	0.563055	0.544329
FR	12	0.343524	0.308969	0.269248	0.399539	0.361335	0.510102	0.517897	0.541106	0.512942	0.547736	0.537958	0.546739	0.522829	0.515694	0.508602	0.508766	0.502074	0.544329
FR	12	0.369457	0.302023	0.263743	0.39859	0.431107	0.481707	0.461244	0.441883	0.416208	0.408208	0.38903	0.524119	0.503135	0.52872	0.52162	0.5146	0.520152	0.544329
FR	12	0.986901	0.817067	0.769512	0.664689	0.605161	0.562017	0.518386	0.514136	0.488397	0.496999	0.530381	0.532719	0.524764	0.54861	0.552348	0.544727	0.560577	0.544329
FR	12	0.380061	0.352061	0.518656	0.544977	0.552326	0.518292	0.538247	0.507616	0.501529	0.493968	0.47858	0.460969	0.628708	0.601752	0.577798	0.566561	0.563146	0.544329
FR	12	0.552439	0.448249	0.479735	0.517266	0.47267	0.438539	0.443023	0.422854	0.418075	0.444131	0.440314	0.421262	0.42578	0.410186	0.407118	0.536591	0.554011	0.544329
FR	12	0.265199	0.321268	0.36503	0.346015	0.319641	0.337188	0.382561	0.362755	0.34924	0.369256	0.537389	0.565004	0.53974	0.539032	0.556954	0.537957	0.554726	0.544329
FR	12	0.637454	0.574849	0.496492	0.441153	0.40727	0.397021	0.374325	0.361252	0.396231	0.379105	0.393114	0.380136	0.369442	0.392049	0.400318	0.397476	0.394368	0.544329
FR	12	0.111115	0.414922	0.391892	0.459531	0.460204	0.45578	0.44995	0.480416	0.458296	0.435453	0.430937	0.436056	0.45757	0.443396	0.433588	0.419963	0.415646	0.544329
FR	12	0.204878	0.303983	0.331546	0.349825	0.334172	0.331433	0.389013	0.380878	0.359237	0.351733	0.366477	0.50594	0.503686	0.52982	0.510276	0.510343	0.529327	0.544329
FR	12	0.644641	0.554328	0.611214	0.572835	0.514032	0.47993	0.477773	0.453071	0.635118	0.599605	0.625074	0.642461	0.612615	0.598794	0.588998	0.57954	0.574827	0.544329
FR	12	0.581242	0.729618	0.648262	0.721834	0.640659	0.628458	0.612294	0.612923	0.620813	0.646044	0.610788	0.604958	0.621521	0.594641	0.570825	0.551019	0.541603	0.544329
FR	12	0.568238	0.509071	0.451486	0.420267	0.392904	0.426408	0.397305	0.64845	0.649777	0.611962	0.580394	0.552104	0.527971	0.551258	0.571932	0.574148	0.554011	0.544329
FR	12	0.303424	0.261588	0.293125	0.513724	0.47776	0.438493	0.457029	0.443764	0.419255	0.404072	0.429372	0.42689	0.414265	0.431865	0.438647	0.584325	0.563405	0.544329
FR	12	0.480924	0.414741	0.382521	0.351877	0.614699	0.661674	0.640166	0.644612	0.621495	0.585781	0.57	0.545209	0.522042	0.521834	0.54373	0.559807	0.541603	0.544329
FR	12	0.305331	0.458968	0.524109	0.558951	0.765118	0.76423	0.731457	0.678766	0.700587	0.657242	0.637276	0.606518	0.578481	0.555081	0.553396	0.551788	0.554726	0.544329
FR	12	0.465812	0.392754	0.395732	0.38816	0.378064	0.418227	0.430228	0.412326	0.406127	0.389457	0.37364	0.399422	0.387505	0.379596	0.398248	0.415408	0.409772	0.544329
FR	12	0.499521	0.503942	0.456928	0.519228	0.559763	0.53359	0.505614	0.496014	0.46639	0.453676	0.447053	0.46832	0.453179	0.438519	0.426393	0.427694	0.415646	0.544329
FR	12	0.440355	0.515527	0.737565	0.730714	0.69912	0.689825	0.634947	0.664208	0.688707	0.668234	0.631647	0.649672	0.647317	0.618318	0.596087	0.573533	0.563055	0.544329
FR	12	0.255644	0.23776	0.211697	0.278326	0.331209	0.505306	0.561608	0.559419	0.563393	0.593405	0.580619	0.553407	0.529685	0.536359	0.51684	0.53559	0.554011	0.544329
FR	12	0.523229	0.42486	0.468844	0.467038	0.44149	0.44848	0.620853	0.654562	0.615015	0.610919	0.600062	0.58448	0.605297	0.590402	0.566729	0.582292	0.56118	0.544329
FR	12	0.455577	0.417161	0.772835	0.683236	0.622087	0.574678	0.618982	0.601529	0.598319	0.563738	0.561929	0.536337	0.531225	0.551859	0.570125	0.549869	0.541104	0.544329
FR	12	0.449483	0.421564	0.369441	0.34143	0.322723	0.309265	0.329175	0.382531	0.380289	0.386654	0.37082	0.536601	0.514053	0.506751	0.52682	0.544727	0.527864	0.544329
FR	12	0.387456	0.489789	0.44359	0.392046	0.467931	0.443491	0.463692	0.438971	0.618325	0.645345	0.61143	0.582267	0.556661	0.533775	0.513382	0.532881	0.524843	0.544329
FR	15	1.07071	0.826412	0.899393	0.769544	0.700208	0.632928	0.68215	0.666892	0.653459	0.640806	0.664102	0.641385	0.635407	0.653346	0.62629	0.612436	0.608246	0.589856
FR	15	0.669024	0.551718	0.623982	0.546587	0.612497	0.614456	0.67401	0.716217	0.715857	0.693863	0.653763	0.626993	0.620877	0.645761	0.640097	0.617577	0.610767	0.589856
FR	15	0.303706	0.498279	0.567641	0.548504	0.56368	0.556335	0.551765	0.593239	0.565764	0.533343	0.508845	0.490954	0.489354	0.514965	0.503452	0.529334	0.548072	0.589856
FR	15	0.0842001	0.32188	0.315813	0.388779	0.40087	0.455727	0.443156	0.472972	0.444958	0.471437	0.451201	0.632238	0.662555	0.635635	0.6091	0.589495	0.608246	0.589856
FR	15	0.672847	0.535379	0.50317	0.600759	0.607433	0.601596	0.650371	0.601974	0.581884	0.572635	0.542483	0.537288	0.562639	0.539429	0.540097	0.527896	0.548072	0.589856
FR	15	0.354535	0.306729	0.307846	0.410372	0.433031	0.508603	0.495196	0.505519	0.475009	0.449572	0.493583	0.47794	0.480517	0.511544	0.536648	0.575008	0.571996	0.589856
FR	15	0.852622	0.709122	0.745805	0.807526	0.837289	0.751485	0.712421	0.743033	0.750017	0.702006	0.696736	0.667565	0.658721	0.651223	0.635925	0.634707	0.611314	0.589856
FR	15	0.532306	0.428355	0.527661	0.475008	0.449138	0.419317	0.471427	0.450712	0.565465	0.534044	0.563126	0.543442	0.566421	0.543	0.578924	0.603501	0.592187	0.589856
FR	15	0.263942	0.277944	0.42913	0.423493	0.38364	0.435199	0.462666	0.458171	0.493837	0.474759	0.558201	0.567935	0.566087	0.564759	0.590551	0.615043	0.592187	0.589856
FR	15	0.376266	0.380088	0.487179	0.439014	0.423322	0.477487	0.462413	0.433117	0.46907	0.45501	0.57455	0.600843	0.619996	0.592389	0.617161	0.593692	0.571996	0.589856
FR	15	0.385635	0.92251	0.809663	0.773067	0.707427	0.667659	0.694968	0.716724	0.685308	0.667656	0.644913	0.611936	0.596036	0.571755	0.549841	0.593692	0.571996	0.589856
FR	15	0.502696	0.665688	0.558252	0.565616	0.638307	0.691478	0.693596	0.643536	0.628788	0.595757	0.626965	0.595591	0.625323	0.604065	0.603131	0.599217	0.600508	0.589856
FR	15	0.291177	0.578313	0.694565	0.666113	0.596822	0.550741	0.522406	0.526644	0.525741	0.528346	0.504373	0.512698	0.540473	0.536272	0.560667	0.547753	0.568752	0.589856
FR	15	0.791657	0.618249	0.599943	0.528436	0.604919	0.555138	0.523426	0.526088	0.571939	0.573303	0.571104	0.543144	0.518871	0.552706	0.580412	0.603338	0.597888	0.589856
FR	15	0.334773	0.287995	0.293098	0.302331	0.285009	0.371027	0.43221	0.543752	0.509972	0.505212	0.480698	0.460765	0.491205	0.519369	0.507695	0.530932	0.548072	0.589856
FR	15	0.679334	0.559914	0.616961	0.557911	0.501805	0.488666	0.483179	0.454346	0.450309	0.486754	0.478447	0.533644	0.558245	0.544524	0.524741	0.525495	0.567197	0.589856
FR	15	0.610569	0.537683	0.648612	0.719915	0.640075	0.630155	0.678278	0.710573	0.665259	0.630352	0.659009	0.624907	0.622187	0.59482	0.587342	0.602864	0.592187	0.589856
FR	15	0.296733	0.280475	0.300137	0.437571	0.515253	0.56315	0.527269	0.556093	0.528077	0.520133	0.503128	0.491413	0.511249	0.525647	0.634488	0.61013	0.59937	0.589856
FR	15	0.657015	0.603184	0.510898	0.606004	0.611641	0.652801	0.684726	0.710572	0.672696	0.706823	0.66605	0.693578	0.65883	0.650982	0.624365	0.599646	0.595404	0.589856
FR	15	0.284908	0.386981	0.357663	0.405435	0.37028	0.385861	0.467007	0.475391	0.527179	0.564237	0.558495	0.531531	0.556368	0.58987	0.571186	0.597425	0.592187	0.589856
FR	15	0.199726	0.305282	0.365238	0.493263	0.57734	0.529849	0.542881	0.58601	0.610784	0.649795	0.633667	0.630981	0.627369	0.619247	0.595606	0.590853	0.613407	0.589856
FR	15	0.444986	0.387676	0.447797	0.397368	0.410701	0.775978	0.70599	0.65186	0.62371	0.598092	0.622604	0.614529	0.59916	0.586621	0.570952	0.550246	0.568752	0.589856
FR	15	0.0766546	0.135632	0.262739	0.706298	0.75531	0.685435	0.635764	0.588947	0.593057	0.632737	0.600634	0.597291	0.570609	0.568688	0.568768	0.590869	0.569309	0.589856
FR	15	0.478504	0.649219	0.552827	0.532182	0.540943	0.558722	0.525622	0.580507	0.543456	0.548789	0.588016	0.594632	0.62462	0.621893	0.64649	0.620445	0.607978	0.589856
FR	15	0.580934	0.553591	0.587588	0.539265	0.610321	0.65541	0.624801	0.607809	0.582286	0.549199	0.549378	0.530652	0.525052	0.50423	0.500748	0.526792	0.568336	0.589856
FR	17	0.32201	0.266998	0.335355	0.301208	0.277307	0.286929	0.272751	0.259945	0.276512	0.263468	0.294919	0.300089	0.289688	0.280912	0.2728	0.264931	0.25716	0.260584
FR	17	0.180677	0.18817	0.164478	0.253499	0.266183	0.263208	0.245383	0.233345	0.237235	0.22635	0.21653	0.229718	0.22392	0.269312	0.283589	0.277471	0.278378	0.260584
FR	17	0.414121	0.34091	0.292941	0.291102	0.267944	0.257337	0.268259	0.279815	0.282849	0.268882	0.257639	0.24755	0.238549	0.230829	0.239003	0.2344	0.266699	0.260584
FR	17	0.395111	0.320966	0.276712	0.277215	0.257341	0.251585	0.23797	0.226371	0.216481	0.215465	0.207467	0.218546	0.212247	0.204782	0.198959	0.209811	0.242672	0.260584
FR	17	0.231093	0.189836	0.164736	0.17196	0.160015	0.149284	0.277292	0.280391	0.266281	0.253455	0.242274	0.260213	0.271911	0.262779	0.260794	0.267108	0.259702	0.260584
FR	17	0.226753	0.255895	0.241224	0.253841	0.239442	0.225451	0.240363	0.281532	0.267397	0.282191	0.273383	0.29528	0.28596	0.281046	0.271569	0.263885	0.25716	0.260584
FR	17	0.458839	0.392565	0.337885	0.311743	0.303603	0.312212	0.290674	0.275562	0.263595	0.274792	0.264505	0.254555	0.262379	0.268975	0.267556	0.272011	0.268173	0.260584
FR	17	0.174681	0.225894	0.412453	0.367633	0.335544	0.322352	0.310841	0.291864	0.283372	0.285977	0.287877	0.27607	0.265493	0.256511	0.248793	0.248471	0.254794	0.260584
FR	17	0.200026	0.242359	0.274144	0.253483	0.274061	0.256989	0.263049	0.286558	0.271325	0.258273	0.24991	0.292302	0.297834	0.292834	0.283003	0.274733	0.267603	0.260584
FR	17	0.260424	0.228501	0.203216	0.238263	0.27555	0.272137	0.259567	0.245356	0.250727	0.263201	0.254959	0.24458	0.245378	0.288008	0.278536	0.270104	0.267603	0.260584
FR	17	0.370075	0.319909	0.316085	0.294095	0.317103	0.295563	0.279149	0.271853	0.257283	0.262895	0.251751	0.2419	0.261365	0.252527	0.259812	0.259266	0.253417	0.260584
FR	17	0.182096	0.152972	0.194574	0.229035	0.21481	0.25072	0.254171	0.328392	0.312007	0.297252	0.284483	0.273097	0.26625	0.274364	0.276004	0.276283	0.268173	0.260584
FR	17	0.0482264	0.0431208	0.0641929	0.128455	0.125876	0.116519	0.143531	0.161198	0.18996	0.203216	0.199454	0.215398	0.208037	0.206289	0.216886	0.250621	0.266699	0.260584
FR	17	0.0227767	0.0464533	0.0633643	0.0817887	0.1278	0.175228	0.198997	0.213661	0.205657	0.273246	0.261318	0.257264	0.259411	0.25181	0.245422	0.263708	0.267148	0.260584
FR	17	0.2519	0.395304	0.338403	0.311006	0.309362	0.305902	0.317156	0.301916	0.291445	0.277243	0.264861	0.278205	0.283559	0.275929	0.267718	0.260201	0.267225	0.260584
FR	17	0.382203	0.335412	0.288786	0.261823	0.241344	0.289137	0.323892	0.314705	0.301081	0.287548	0.291464	0.2804	0.27043	0.261161	0.252769	0.245217	0.241596	0.260584
FR	17	0.261077	0.300935	0.307629	0.303016	0.284379	0.262513	0.248338	0.26603	0.295847	0.28115	0.286162	0.293826	0.283619	0.274329	0.279584	0.270708	0.271174	0.260584
FR	17	0.0609794	0.106433	0.342906	0.350527	0.318922	0.301702	0.282281	0.265712	0.273619	0.260222	0.250621	0.24179	0.238952	0.237834	0.232885	0.240507	0.257577	0.260584
FR	17	0.182458	0.370775	0.340003	0.418902	0.382583	0.355702	0.330799	0.312479	0.296909	0.282495	0.271182	0.264737	0.254562	0.257476	0.256461	0.248823	0.255065	0.260584
FR	17	0.171587	0.162544	0.150074	0.268234	0.243824	0.225113	0.210527	0.234047	0.225267	0.220047	0.245743	0.23591	0.230214	0.234109	0.241035	0.234803	0.228094	0.260584
FR	17	0.0998157	0.0816529	0.12825	0.117212	0.173989	0.173177	0.166074	0.159152	0.209233	0.215047	0.287097	0.27609	0.266089	0.264096	0.267896	0.260354	0.253417	0.260584
FR	17	0.150036	0.157715	0.136345	0.1218	0.146923	0.142167	0.136254	0.139006	0.172591	0.182005	0.198367	0.215398	0.213268	0.206289	0.200947	0.211131	0.245133	0.260584
UK	2	1.10599	0.913074	0.894961	0.986388	0.917048	0.875993	0.882922	0.947241	0.890207	0.826769	0.832907	0.852766	0.82395	0.813795	0.824001	0.834967	0.847221	0.848724
UK	2	1.1151	1.02039	1.04364	1.06335	1.07135	1.0035	0.905101	0.873712	0.930602	0.862466	0.895965	0.925017	0.934104	0.928602	0.890179	0.884515	0.897117	0.848724
UK	2	0.756761	0.598118	0.724407	0.626585	0.598581	0.605185	0.564115	0.595559	0.587425	0.553652	0.553107	0.532027	0.52532	0.622097	0.614465	0.742755	0.722657	0.848724
UK	2	0.348844	0.304308	0.391915	0.361153	0.378585	0.389891	0.398133	0.611526	0.599152	0.648396	0.634053	0.629444	0.798158	0.818468	0.786041	0.91944	0.877242	0.848724
UK	2	0.712465	0.942831	0.894762	0.926377	0.901166	0.816587	0.7832	0.841163	0.810116	0.838077	0.783396	0.810974	0.794167	0.801181	0.811881	0.816755	0.840957	0.848724
UK	2	0.721556	0.758819	0.839301	0.872482	0.763238	0.808041	0.851461	0.819287	0.845785	0.884683	0.853754	0.855392	0.839628	0.81303	0.851866	0.823622	0.847289	0.848724
UK	2	0.382158	0.465012	0.418884	0.504208	0.45706	0.482006	0.456097	0.562305	0.535554	0.785915	0.809503	0.965704	0.961203	0.919645	0.872555	0.886707	0.886648	0.848724
UK	2	0.497081	0.479876	0.437926	0.50563	0.67461	0.626886	0.628584	0.689324	0.641655	0.629651	0.600869	0.740615	0.854002	0.811937	0.830857	0.835037	0.847289	0.848724
UK	2	0.880389	0.902314	0.786032	0.828876	0.918622	0.968633	1.024	1.02569	1.04815	1.00322	0.966757	0.901895	0.848288	0.855305	0.816071	0.843022	0.83184	0.848724
UK	2	0.454861	0.67444	0.673942	1.01638	1.03397	1.03282	1.0422	0.961323	0.940195	0.906621	0.941396	0.958983	0.917122	0.942807	0.919849	0.915963	0.875152	0.848724
UK	2	0.382158	0.554799	0.475536	0.428927	0.448017	0.458402	0.514891	0.592206	0.563974	0.456359	0.488124	1.03797	0.986911	0.950448	0.898178	0.872981	0.843622	0.848724
UK	2	1.20594	1.06535	1.0211	1.13124	0.990109	0.889537	0.91362	0.831319	0.858981	0.884568	0.847551	0.883563	0.862518	0.872577	0.850076	0.853796	0.839289	0.848724
UK	2	0.86748	0.972447	0.949127	0.807937	0.776924	0.778082	0.708354	0.70413	0.737043	0.75797	0.814159	0.850949	0.858078	0.830541	0.858422	0.871147	0.848622	0.848724
UK	2	0.144253	0.643107	0.647364	0.598788	0.885828	0.818516	0.780013	0.733605	0.775838	0.811043	0.899189	0.864184	0.875124	0.915204	0.896589	0.867605	0.869046	0.848724
UK	2	0.925831	0.939451	0.774743	0.926713	1.00248	0.967639	0.925549	0.884767	0.820276	0.876134	0.856067	0.867117	0.847494	0.853366	0.857462	0.870147	0.875152	0.848724
UK	2	0.581532	0.574225	0.5688	0.499756	0.480773	0.624835	0.581212	0.624953	0.6351	0.59658	0.571535	0.584718	0.608455	0.581838	0.616915	0.875633	0.843622	0.848724
UK	2	0.699028	0.620377	0.624635	0.56096	0.584167	0.580292	0.534262	0.603687	0.750025	0.770095	0.799827	0.825246	0.779466	0.787005	0.78127	0.748218	0.722657	0.848724
UK	2	0.461306	0.39002	0.460302	0.508152	0.488504	0.59347	0.566595	0.614237	0.578103	0.593563	0.588158	0.558843	0.586975	0.597686	0.840767	0.84621	0.843622	0.848724
UK	2	0.650898	0.593424	0.705492	0.696352	0.71923	0.716456	0.832714	0.762879	0.767095	0.732861	0.740683	0.706565	0.689042	0.715918	0.713095	0.690341	0.722657	0.848724
UK	2	0.661843	0.677631	0.594979	0.533104	0.479923	0.614981	0.681824	0.630519	0.602495	0.592099	0.610547	0.648296	0.761179	0.804887	0.824074	0.828471	0.837887	0.848724
UK	2	1.20167	0.984023	0.891633	0.994368	1.07164	0.943128	0.872396	0.899652	0.914264	0.942469	0.965652	0.934805	0.901163	0.902816	0.915396	0.898574	0.898649	0.848724
UK	2	0.485536	0.623286	0.686253	0.725926	0.722612	0.805318	0.8301	0.819434	0.850696	0.828206	0.774724	0.787727	0.802295	0.844459	0.86177	0.886308	0.870767	0.848724
UK	2	0.427368	1.07895	0.997015	1.01093	1.07401	1.06553	1.08265	0.972119	0.918668	0.853876	0.855575	0.832895	0.877575	0.861423	0.831859	0.839747	0.826903	0.848724
UK	2	0.854705	0.748513	0.716428	0.739934	0.810277	0.885096	0.799447	0.83015	0.778789	0.826392	0.838973	0.808999	0.792126	0.783074	0.803017	0.820324	0.854094	0.848724
UK	2	0.223768	0.225472	0.230568	0.253449	0.302601	0.307787	0.354077	0.791393	0.754274	0.712162	0.739797	0.731095	0.75225	0.75266	0.885526	0.91944	0.877242	0.848724
UK	6	0.311988	0.466736	0.508398	0.507416	0.463441	0.560003	0.769389	0.76728	0.772681	0.765325	0.7508	0.801596	0.773394	0.762304	0.74451	0.716279	0.697754	0.683266
UK	6	0.563431	0.531048	0.576911	0.609919	0.587264	0.698207	0.708041	0.663065	0.692122	0.727084	0.722007	0.718579	0.714223	0.682139	0.65326	0.688253	0.674152	0.683266
UK	6	0.621845	0.654722	0.774872	0.750283	0.706661	0.672612	0.677171	0.703168	0.671755	0.63106	0.669889	0.648768	0.622431	0.621577	0.626476	0.669161	0.687236	0.683266
UK	6	0.380775	0.601705	0.57254	0.689864	0.690845	0.706067	0.744662	0.697855	0.704041	0.709166	0.719095	0.688358	0.676009	0.663944	0.651182	0.650542	0.690963	0.683266
UK	6	1.12104	0.899402	0.742425	0.823229	0.869109	0.827099	0.797542	0.828545	0.811423	0.811719	0.771325	0.74761	0.744178	0.728011	0.719449	0.694058	0.696696	0.683266
UK	6	0.38606	0.590027	0.499319	0.544176	0.539927	0.762816	0.789769	0.735142	0.789632	0.761493	0.759984	0.729542	0.738246	0.709957	0.702773	0.687979	0.68081	0.683266
UK	6	0.378564	0.551243	0.495005	0.441156	0.666838	0.62885	0.718296	0.750727	0.72772	0.73011	0.692519	0.712043	0.708963	0.724412	0.720476	0.693905	0.68081	0.683266
UK	6	0.631373	0.644491	0.599079	0.694543	0.624889	0.702404	0.755033	0.709901	0.720365	0.727078	0.715908	0.69544	0.67813	0.664844	0.664019	0.641804	0.645009	0.683266
UK	6	0.999208	0.917945	0.781881	0.673852	0.616788	0.58216	0.60562	0.6248	0.629383	0.623611	0.639915	0.625717	0.629901	0.627821	0.649712	0.672952	0.696552	0.683266
UK	6	0.589392	0.518869	0.568971	0.498907	0.489536	0.447539	0.430443	0.474879	0.448176	0.482607	0.458638	0.644459	0.665198	0.660899	0.674434	0.653303	0.68081	0.683266
UK	6	0.309474	0.291737	0.433614	0.487027	0.511218	0.470522	0.57525	0.579428	0.642385	0.670882	0.659858	0.649301	0.677857	0.647896	0.630228	0.624863	0.664047	0.683266
UK	6	0.823986	0.700131	0.700713	0.640593	0.591242	0.538576	0.54362	0.525622	0.493225	0.481524	0.47039	0.46823	0.490892	0.509455	0.607908	0.637458	0.659351	0.683266
UK	6	1.10218	1.05777	0.89466	0.925471	0.965535	0.888013	0.830575	0.771102	0.742459	0.739495	0.763741	0.744721	0.719836	0.716124	0.740957	0.730333	0.700616	0.683266
UK	6	0.267008	0.617595	0.579016	0.65442	0.582734	0.564866	0.551268	0.555371	0.57089	0.591982	0.658732	0.691834	0.665901	0.661884	0.690224	0.694058	0.696696	0.683266
UK	6	0.395175	0.408561	0.445228	0.3948	0.358484	0.336036	0.391576	0.740869	0.69211	0.686889	0.647482	0.623923	0.638454	0.669382	0.673067	0.715143	0.696696	0.683266
UK	6	0.877988	1.06561	1.11341	1.10892	1.05244	0.958227	0.862897	0.801247	0.785053	0.826789	0.80678	0.779485	0.737482	0.724551	0.695433	0.689322	0.682595	0.683266
UK	6	0.412077	0.471604	0.42241	0.383094	0.717888	0.683845	0.758094	0.714583	0.814868	0.763285	0.756417	0.765802	0.745183	0.708591	0.694273	0.71532	0.690963	0.683266
UK	6	0.460316	0.544296	0.473635	0.518145	0.628981	0.59388	0.645103	0.658726	0.730205	0.73124	0.70507	0.728531	0.712195	0.739112	0.711371	0.707477	0.707347	0.683266
UK	6	0.326685	0.307137	0.381973	0.343576	0.685434	0.665156	0.610153	0.65237	0.627142	0.659374	0.630134	0.666073	0.65827	0.643795	0.645548	0.64812	0.687236	0.683266
UK	6	0.682404	0.973087	0.924557	0.806037	0.757516	0.709005	0.726298	0.717776	0.696073	0.734919	0.722464	0.741554	0.719897	0.716889	0.706109	0.691262	0.664047	0.683266
UK	6	0.762808	0.708902	0.710552	0.764498	0.733524	0.683127	0.680712	0.630109	0.619264	0.594856	0.598134	0.638827	0.692673	0.667442	0.65608	0.661628	0.682595	0.683266
UK	6	0.38066	0.307137	0.406749	0.734536	0.840515	0.818914	0.802023	0.765166	0.723324	0.73407	0.696524	0.748052	0.721865	0.704708	0.697056	0.721304	0.696552	0.683266
UK	6	0.252141	0.265778	0.234416	0.223805	0.207238	0.351189	0.741395	0.689486	0.694503	0.652976	0.618694	0.736507	0.699936	0.673225	0.694221	0.668355	0.707347	0.683266
UK	6	0.620916	0.693047	0.590995	0.546113	0.745504	0.746783	0.738154	0.687243	0.677153	0.664918	0.726954	0.750531	0.718659	0.71133	0.712923	0.687979	0.690963	0.683266
UK	6	0.737704	0.656746	0.590154	0.642398	0.651221	0.652915	0.646464	0.599776	0.573331	0.545283	0.523936	0.551211	0.532007	0.547893	0.570596	0.663998	0.652835	0.683266
UK	7	0.439102	0.545792	0.467511	0.529509	0.537683	0.642152	0.603025	0.634785	0.594717	0.91047	0.877442	0.900552	0.891629	0.847738	0.859039	0.889182	0.904992	0.884652
UK	7	0.490186	0.727514	0.761296	0.744869	0.764382	0.709067	0.664283	0.644127	0.60413	0.910284	0.854873	0.94038	0.888945	0.909259	0.895989	0.915808	0.90395	0.884652
UK	7	0.600123	0.558459	0.593086	0.560793	0.668354	0.701058	1.01301	0.969032	0.94898	0.939897	0.891248	0.88551	0.905269	0.86653	0.884542	0.850247	0.867383	0.884652
UK	7	0.326094	0.418791	0.380628	1.0171	1.05114	0.936005	0.884131	0.901286	0.937482	0.872469	0.913649	0.95304	0.936132	0.896435	0.852334	0.851623	0.89168	0.884652
UK	7	0.664774	0.62967	0.537096	0.471413	0.473175	0.714383	0.743852	0.764151	0.882286	0.871397	0.890754	0.843498	0.795987	0.807595	0.838822	0.860309	0.858467	0.884652
UK	7	0.652231	0.562423	0.787147	0.676938	0.787771	0.813194	0.86871	0.878234	0.835116	0.886934	0.835003	0.823811	0.816622	0.820027	0.840129	0.859314	0.867383	0.884652
UK	7	0.932298	0.760856	0.693935	0.815739	0.935053	0.86836	0.861691	0.900588	0.89766	0.894557	0.848508	0.805577	0.832343	0.855906	0.856062	0.876937	0.901748	0.884652
UK	7	0.620481	1.15554	1.1948	1.25476	1.26401	1.11224	0.988071	0.989402	0.963145	0.992766	1.03128	0.964903	0.922747	0.904862	0.891645	0.909023	0.888352	0.884652
UK	7	0.747588	0.812303	0.781639	0.875798	0.965417	0.868702	0.854395	0.813134	0.889631	0.848077	0.879561	0.86538	0.890239	0.921508	0.916146	0.894981	0.888352	0.884652
UK	7	0.338791	0.427108	0.480159	0.460816	0.558819	0.542388	1.09671	1.12911	1.05572	0.979659	0.919404	0.89367	0.913902	0.933809	0.940785	0.931555	0.925688	0.884652
UK	7	1.16737	1.29254	1.16968	1.11542	1.07847	0.963653	0.906745	0.893141	0.964495	0.988658	1.00819	0.946882	0.965329	0.982884	0.930937	0.894892	0.889334	0.884652
UK	7	0.537613	0.511833	0.629918	0.8838	0.849677	0.909746	0.885662	0.837791	0.868266	0.931286	0.894708	0.881649	0.836607	0.866984	0.884981	0.850657	0.870003	0.884652
UK	7	0.727984	0.813312	0.996234	0.873653	0.848076	0.898218	0.962425	0.936948	0.963292	0.953025	0.896271	0.870652	0.888626	0.91472	0.919692	0.884545	0.89168	0.884652
UK	7	0.244764	0.296121	0.48517	0.654579	0.634516	0.613825	0.615472	0.832849	0.907593	0.876999	0.849311	0.88083	0.903853	0.857165	0.853716	0.82335	0.852564	0.884652
UK	7	0.389724	0.640906	0.931389	0.909798	0.840539	0.918498	0.854224	0.864971	0.917192	0.952293	0.93702	0.8928	0.905041	0.903062	0.92124	0.912975	0.925688	0.884652
UK	7	0.876507	1.0098	1.11364	1.04143	0.992343	0.969247	0.991053	0.909044	0.857761	0.836245	0.802625	0.861062	0.885656	0.906824	0.904614	0.884128	0.891277	0.884652
UK	7	0.672146	0.593615	0.726099	0.695702	0.731408	0.75132	0.796948	0.746355	0.821622	0.867505	0.875943	0.906921	0.924773	0.895548	0.865515	0.876404	0.838956	0.884652
UK	7	0.39567	0.330759	0.294129	0.372066	0.370768	1.15546	1.03483	0.934025	0.952336	0.910724	0.964681	0.929322	0.935678	0.884639	0.851379	0.85037	0.869605	0.884652
UK	7	0.448835	1.0014	0.973725	0.830936	0.877095	0.842444	0.82516	0.853589	0.79228	0.803851	0.836881	0.824042	0.863039	0.829339	0.852754	0.895222	0.861168	0.884652
UK	7	0.0691652	0.625692	0.642964	0.57926	0.550763	0.679311	0.740133	0.78112	0.830582	0.825493	0.849268	0.805928	0.814652	0.846344	0.877031	0.894981	0.888352	0.884652
UK	7	1.00032	1.00004	1.02591	1.13659	0.976377	0.98023	0.962713	1.01256	1.03173	1.01173	1.02136	0.985527	0.948707	0.911946	0.863418	0.824436	0.867383	0.884652
UK	7	0.127357	0.287692	0.929843	0.79673	0.757128	0.831478	0.860457	0.842538	0.909311	0.846657	0.862334	0.849867	0.829968	0.790291	0.80953	0.849485	0.848143	0.884652
UK	7	1.09738	1.03441	1.06544	1.07871	1.01134	0.9356	0.939203	0.992147	0.923697	0.886762	0.8781	0.850727	0.83815	0.856196	0.812744	0.826713	0.86953	0.884652
UK	7	0.364245	0.641968	0.63879	0.571035	0.559709	0.64441	0.726831	0.713032	0.791255	0.79518	0.792038	0.805092	0.824446	0.845497	0.83671	0.85037	0.86249	0.884652
UK	7	0.425926	0.507861	0.486548	0.437965	0.47326	1.13413	1.01322	1.02355	0.986282	0.949492	1.00414	0.96535	0.973537	0.921346	0.871924	0.858476	0.838956	0.884652
UK	12	0.41862	1.03078	1.11234	1.03522	1.06036	0.972424	0.945323	0.985843	0.907995	0.864332	0.815384	0.768166	0.753117	0.743261	0.74151	0.733193	0.758438	0.730563
UK	12	0.294509	0.31019	0.311983	0.623122	0.598803	0.690557	0.760325	0.804522	0.846885	0.797514	0.778678	0.734904	0.712525	0.72409	0.752628	0.744356	0.741583	0.730563
UK	12	0.0631348	0.105978	0.268914	0.267133	0.330961	0.308472	0.28974	0.275068	0.294678	0.374332	0.485082	0.467565	0.500027	0.637109	0.705273	0.733585	0.758438	0.730563
UK	12	1.0168	1.03667	0.975366	0.849684	0.915337	0.855907	0.913459	0.849208	0.825337	0.821209	0.806445	0.829686	0.785413	0.773019	0.797454	0.762009	0.739538	0.730563
UK	12	0.817491	0.704695	0.591176	0.548405	0.527546	0.506867	0.486185	0.669082	0.671166	0.684548	0.722544	0.739498	0.715435	0.74607	0.771561	0.740531	0.758438	0.730563
UK	12	0.840076	0.679628	0.639659	0.621153	0.667018	0.618294	0.577931	0.596471	0.5621	0.530827	0.764715	0.745673	0.717849	0.702371	0.689991	0.714755	0.696996	0.730563
UK	12	0.685302	0.629794	0.593237	0.559972	0.610937	0.768034	0.752794	0.700185	0.66829	0.627552	0.667352	0.702513	0.688313	0.671685	0.667946	0.694209	0.696996	0.730563
UK	12	0.494642	0.407239	0.351455	0.337982	0.322681	0.361486	0.665096	0.615363	0.577515	0.751102	0.729255	0.753985	0.778854	0.739512	0.718397	0.687731	0.760452	0.730563
UK	12	0.860786	0.823448	0.744954	0.648393	0.602457	0.692748	0.752249	0.799108	0.802272	0.759257	0.750941	0.737031	0.771805	0.798861	0.786916	0.755043	0.779336	0.730563
UK	12	0.769775	0.806022	0.793119	0.694057	0.682567	0.737885	0.723425	0.779346	0.74776	0.698912	0.65833	0.65961	0.699158	0.734074	0.722632	0.748651	0.740874	0.730563
UK	12	0.1847	0.471487	0.580998	0.597486	0.685915	0.672723	0.658719	0.637651	0.65189	0.691069	0.650868	0.685956	0.652012	0.672728	0.69845	0.681608	0.673638	0.730563
UK	12	0.79582	0.629858	0.53208	0.469174	0.43229	0.399973	0.373959	0.375756	0.420692	0.447702	0.485149	0.708344	0.73385	0.707406	0.697472	0.762576	0.733425	0.730563
UK	12	0.460386	0.380063	0.553614	0.630554	0.699868	0.637457	0.610085	0.744641	0.785807	0.766797	0.750475	0.782751	0.758714	0.760435	0.760893	0.787048	0.756449	0.730563
UK	12	0.172669	0.192491	0.172055	0.15471	0.29289	0.368894	0.406032	0.404493	0.762817	0.739493	0.759685	0.716775	0.696103	0.740707	0.707006	0.681465	0.708609	0.730563
UK	12	0.432456	0.422455	0.361082	0.321225	0.352279	0.341559	0.350912	0.386697	0.516998	0.554739	0.582657	0.570084	0.735901	0.719648	0.705535	0.676134	0.708609	0.730563
UK	12	0.768568	0.904972	0.994263	0.855136	0.83226	0.744629	0.753558	0.724616	0.674401	0.645268	0.683436	0.707817	0.756787	0.733186	0.720281	0.71361	0.706181	0.730563
UK	12	0.80047	0.769463	0.757556	0.849868	0.759831	0.708721	0.703801	0.762686	0.707231	0.705031	0.702235	0.73814	0.705308	0.67333	0.69829	0.707497	0.699363	0.730563
UK	12	0.236707	0.498634	0.448261	0.549811	0.516644	0.546111	0.521084	0.577248	0.542588	0.579672	0.561447	0.564125	0.546396	0.697854	0.716693	0.709911	0.739538	0.730563
UK	12	0.293821	0.321558	0.613806	0.73001	0.793079	0.751445	0.684648	0.651196	0.667273	0.649498	0.671687	0.670329	0.665295	0.697579	0.728878	0.754932	0.740611	0.730563
UK	12	0.83834	0.982189	0.93491	0.791495	0.72152	0.744911	0.74494	0.734569	0.732858	0.69618	0.714212	0.708874	0.741228	0.772177	0.747224	0.715361	0.741583	0.730563
UK	12	0.0425532	0.914117	0.749684	0.654612	0.587699	0.563882	0.572463	0.568132	0.533463	0.506446	0.577784	0.738297	0.731179	0.696897	0.685581	0.711005	0.696996	0.730563
UK	12	0.247361	0.502701	0.454172	0.432596	0.391816	0.382029	0.434314	0.429752	0.420806	0.424607	0.589355	0.605385	0.63369	0.620194	0.647637	0.674762	0.707402	0.730563
UK	12	0.534939	0.493439	0.461059	0.588026	0.59328	0.597265	0.597941	0.658802	0.627536	0.670601	0.6795	0.664149	0.631575	0.65935	0.68632	0.668264	0.733425	0.730563
UK	12	0.965074	1.07856	1.05739	0.903206	0.798736	0.798831	0.738031	0.747471	0.742286	0.787126	0.776182	0.747665	0.77889	0.742008	0.728641	0.719799	0.738913	0.730563
UK	12	0.455595	0.510206	0.573262	0.67573	0.757682	0.741988	0.725794	0.706469	0.669496	0.652956	0.640241	0.647963	0.679441	0.647834	0.620735	0.610935	0.634785	0.730563
UK	16	1.15217	1.00316	0.911161	0.829452	0.818736	0.887542	0.913205	0.89301	0.835336	0.776238	0.728711	0.757685	0.739285	0.717472	0.743953	0.734378	0.709542	0.688509
UK	16	0.154987	0.353244	0.310054	0.296774	0.378944	0.359157	0.785248	0.72151	0.684762	0.733452	0.691212	0.690807	0.724825	0.69009	0.684232	0.698896	0.67768	0.688509
UK	16	0.602065	0.47738	0.455414	0.445971	0.455431	0.547851	0.517837	0.511287	0.540346	0.509688	0.54977	0.523593	0.53614	0.514027	0.704022	0.726116	0.711902	0.688509
UK	16	0.38626	0.340254	0.481904	0.438947	0.765727	0.717416	0.756091	0.782145	0.769505	0.729283	0.770155	0.735777	0.752497	0.719659	0.746882	0.739748	0.709323	0.688509
UK	16	0.350628	0.555176	0.470191	0.429306	0.758196	0.717918	0.657598	0.64277	0.620152	0.624611	0.650029	0.692327	0.664191	0.681784	0.698635	0.689865	0.709542	0.688509
UK	16	1.00308	1.13529	0.999336	0.903718	0.80397	0.730489	0.773869	0.818308	0.808383	0.771339	0.723618	0.709324	0.725415	0.696937	0.693349	0.685936	0.6695	0.688509
UK	16	0.469269	0.46695	0.526722	0.462637	0.46507	0.441262	0.86384	0.822821	0.761497	0.710711	0.678741	0.719599	0.692782	0.687571	0.661205	0.679084	0.676093	0.688509
UK	16	0.376126	0.451712	0.386455	0.455134	0.436776	0.401124	0.373405	0.493449	0.490964	0.419778	0.400133	0.43658	0.41944	0.668151	0.655457	0.633977	0.664164	0.688509
UK	16	0.388616	0.315687	0.418496	0.439186	0.397134	0.501937	0.568192	0.537466	0.512628	0.559208	0.538711	0.552088	0.541094	0.575571	0.464659	0.739807	0.71589	0.688509
UK	16	0.409174	0.33103	0.310464	0.27928	0.390929	0.444152	0.521092	0.518818	0.566238	0.817929	0.779183	0.76667	0.780209	0.768857	0.77683	0.74203	0.715075	0.688509
UK	16	0.317896	0.262378	0.351439	0.35255	0.630217	0.571464	0.614018	0.593065	0.554959	0.523268	0.516139	0.536258	0.727657	0.699566	0.676294	0.706874	0.701132	0.688509
UK	16	1.02398	0.794076	0.790295	0.844454	0.774334	0.725005	0.901564	0.926809	0.942432	0.887641	0.843844	0.803266	0.790389	0.780076	0.757152	0.740277	0.709817	0.688509
UK	16	0.782782	0.64607	0.559512	0.560273	0.50707	0.571621	0.545252	0.585666	0.774207	0.723132	0.721765	0.682853	0.703223	0.677192	0.695947	0.683643	0.704988	0.688509
UK	16	0.355552	0.296752	0.314498	0.279602	0.254288	0.326827	0.304989	0.412779	0.458025	0.404213	0.7023	0.667135	0.634656	0.634584	0.669374	0.684655	0.664164	0.688509
UK	16	0.442202	0.526602	0.447679	0.398619	0.437214	0.404111	0.376493	0.35742	0.405681	0.385242	0.441119	0.421148	0.442365	0.436602	0.472889	0.50006	0.503426	0.688509
UK	16	0.576722	0.612453	0.626352	0.67564	0.602921	0.609146	0.566347	0.536899	0.504904	0.834902	0.790008	0.743901	0.707522	0.701139	0.679174	0.663741	0.661401	0.688509
UK	16	0.388979	0.319798	0.432079	0.518717	0.469705	0.431247	0.73466	0.718188	0.711584	0.666933	0.689156	0.663124	0.661517	0.696283	0.669796	0.647367	0.627031	0.688509
UK	16	0.572555	0.609198	0.562767	0.589752	0.607334	0.615999	0.568221	0.531049	0.538586	0.859315	0.824159	0.810771	0.795907	0.76001	0.730003	0.739658	0.715075	0.688509
UK	16	0.536814	0.729552	0.68144	0.601153	0.55533	0.507468	0.572452	0.544302	0.41862	0.42167	0.447145	0.655605	0.691619	0.687601	0.719521	0.731944	0.702038	0.688509
UK	16	0.220734	0.188282	0.205407	0.318005	0.442314	0.479678	0.446038	0.419245	0.422265	0.47542	0.496763	0.476356	0.458264	0.440269	0.649231	0.623036	0.641075	0.688509
UK	16	0.391228	0.556395	0.486203	0.452432	0.408091	0.484348	0.46667	0.513297	0.593257	0.411874	0.39515	0.387307	0.408574	0.426799	0.669954	0.647367	0.664164	0.688509
UK	16	0.980868	1.11697	1.0777	0.927476	0.906926	0.811244	0.780791	0.812976	0.773835	0.737642	0.703483	0.700822	0.686422	0.702565	0.714234	0.734378	0.709542	0.688509
UK	16	0.38626	0.518363	0.512523	0.569067	0.549351	0.50671	0.504993	0.472755	0.518602	0.489638	0.47006	0.449381	0.488455	0.474795	0.490072	0.4726	0.503426	0.688509
UK	16	0.178876	0.163343	0.252885	0.247798	0.23203	0.362263	0.416522	0.491243	0.485001	0.473058	0.460743	0.487239	0.466184	0.48529	0.665529	0.663992	0.658716	0.688509
UK	16	0.42024	0.380023	0.416851	0.456744	0.794403	0.851379	0.903102	0.868168	0.814725	0.834111	0.79204	0.779264	0.752423	0.723094	0.711652	0.687894	0.661401	0.688509

## Sheet: Sheet2
Coefficient of Variation (CV) of Biomass Index (BMI) using different, randomly drawn samples size (n=x). Shown are average values based on 25 permutations.
																						sem
PopID	n=3	n=4	n=5	n=6	n=7	n=8	n=9	n=10	n=11	n=12	n=13	n=14	n=15	n=16	n=17	n=18	n=19	n=20		0.9 van n=20		n=3	n=4	n=5	n=6	n=7	n=8	n=9	n=10	n=11	n=12	n=13	n=14	n=15	n=16	n=17	n=18	n=19	n=20
FR9	0.36855	0.378213	0.393272	0.396244	0.409511	0.404668	0.412771	0.403679	0.412717	0.420105	0.414774	0.413049	0.412253	0.411039	0.415824	0.413358	0.411827	0.413299		0.371969		0.0321443	0.0254835	0.0238156	0.020932	0.0148743	0.013497	0.0120544	0.0114859	0.00801123	0.00642918	0.00617161	0.00532423	0.00458792	0.00490703	0.00440886	0.00349531	0.0032666	8.63551e-17
FR11	0.385921	0.39399	0.390543	0.399843	0.386179	0.394306	0.393679	0.401894	0.403527	0.403279	0.393637	0.3959	0.398542	0.393163	0.391637	0.389698	0.388648	0.389593		0.350633		0.0448365	0.0365512	0.0268014	0.0209324	0.0186088	0.0167402	0.0141789	0.0132977	0.0106579	0.00892313	0.00840141	0.00688051	0.00542088	0.00548518	0.00394634	0.00344372	0.00284576	4.97024e-17
FR12	0.431672	0.430059	0.451866	0.469541	0.476506	0.506281	0.511858	0.515388	0.519877	0.511812	0.510914	0.52401	0.520424	0.523447	0.519321	0.529023	0.525754	0.544329		0.489896		0.0365965	0.0288031	0.0326138	0.0270791	0.0264449	0.025771	0.0229946	0.0225054	0.0230598	0.0218496	0.0190711	0.0158787	0.0156771	0.0138243	0.0127324	0.0110545	0.0109522	4.53247e-17
FR15	0.471818	0.492332	0.520544	0.545614	0.55109	0.568608	0.573908	0.580828	0.577355	0.571386	0.575763	0.574155	0.579527	0.57771	0.580187	0.583535	0.584977	0.589856		0.53087		0.048277	0.037566	0.0336603	0.027029	0.0265849	0.0218548	0.0196759	0.0191796	0.0166288	0.0156428	0.013877	0.0124482	0.0111876	0.00964488	0.00883883	0.00679916	0.00421645	1.57009e-17
FR17	0.229407	0.232969	0.244262	0.254811	0.251996	0.249587	0.252605	0.255859	0.256667	0.25611	0.256453	0.258769	0.255869	0.256009	0.254637	0.254752	0.258848	0.260584		0.234526		0.0242765	0.0216179	0.0197393	0.0171058	0.0138398	0.0126697	0.0107977	0.010207	0.00772555	0.00629762	0.00585503	0.00530019	0.00527143	0.00520509	0.00496162	0.00385169	0.0023559	4.87999e-16
UK2	0.669941	0.71001	0.69799	0.724319	0.742053	0.746344	0.740541	0.768887	0.765379	0.766953	0.770491	0.803832	0.811064	0.815231	0.826087	0.847669	0.84189	0.848724		0.763851		0.0594283	0.0482587	0.0433152	0.0489069	0.0483231	0.041881	0.0407786	0.0279183	0.028125	0.0273692	0.0274843	0.0266061	0.0224548	0.0200246	0.0156689	0.011072	0.00981895	5.08768e-17
UK6	0.575808	0.617813	0.600859	0.616271	0.651391	0.649952	0.683982	0.681769	0.681971	0.681909	0.675416	0.691868	0.683271	0.675527	0.677291	0.680994	0.684427	0.683266		0.614939		0.0518519	0.0457068	0.0389902	0.039014	0.0358585	0.0301485	0.023675	0.0173758	0.0183939	0.0181729	0.0178729	0.0149576	0.0128891	0.0114397	0.00839258	0.00571083	0.00330223	1.22125e-16
UK7	0.574267	0.687456	0.751471	0.775416	0.782291	0.845404	0.867718	0.8719	0.885062	0.901696	0.896584	0.885319	0.885275	0.879058	0.873267	0.872639	0.878525	0.884652		0.796187		0.0571803	0.05416	0.0517775	0.0489557	0.0450213	0.0328964	0.0261845	0.0236159	0.0218221	0.0119056	0.01311	0.0107255	0.0100562	0.0088706	0.00707333	0.00594637	0.00475133	1.7277e-16
UK12	0.539624	0.624265	0.625056	0.61555	0.621378	0.620524	0.629712	0.647375	0.654406	0.657071	0.680146	0.695811	0.702755	0.712455	0.716158	0.715559	0.726025	0.730563		0.657506		0.0592	0.0549671	0.0506284	0.041795	0.0390184	0.0356743	0.0337391	0.0335479	0.0290939	0.0253744	0.0184403	0.0156915	0.0139517	0.00906731	0.00815867	0.00773079	0.00649591	7.37832e-17
UK16	0.514723	0.526005	0.519513	0.510908	0.553698	0.560294	0.6173	0.621018	0.62026	0.631212	0.632165	0.633955	0.639642	0.641839	0.672002	0.679893	0.671444	0.688509		0.619658		0.0540808	0.0529389	0.0446774	0.0391163	0.0370691	0.0320384	0.0360249	0.033263	0.0307869	0.0334949	0.0289099	0.0264354	0.0254684	0.0222246	0.0162115	0.0137624	0.01137	6.67674e-17
